# Supplementary material for: ABLIM1, a novel ubiquitin E3 ligase, promotes growth and metastasis of colorectal cancer through targeting IĸBα ubiquitination and activating NF-ĸB signaling
Source: Cell Death Differ. 2024 Jan 16;31(2):203–16. doi: 10.1038/s41418-024-01256-y (PMC10850134; doi:10.1038/s41418-024-01256-y)
Supplement: Supplementary file 2 — Supplementary Table S1 DEGs [file 41418_2024_1256_MOESM2_ESM.xlsx]

## Sheet: C1_C2_C3_vs_KD1_KD2_KD3.DEG.fin
gene	log2FC	P value
AC020915.4	-3.05624	1.21e-06
ABLIM1	-3.03856	0
CCL20	-2.3126	9.36e-17
AC007192.1	-2.21283	0.0370741
AC079594.1	-1.98454	7.12e-13
CXCL2	-1.73455	1.82e-23
CXCL8	-1.57594	1.5e-07
CXCL1	-1.57413	5.06e-15
LURAP1L	-1.40592	5.05e-06
BIRC3	-1.3789	1.76e-14
AC005520.1	-1.36668	0.0132191
CXCL3	-1.23329	5.06e-10
UTP14C	-1.15243	0.00690674
MSTRG.7213	-1.1505	0.00037131
HNF4G	-1.14925	0.0041752
TNFAIP3	-1.12355	2.85e-10
TACSTD2	-0.928158	4.21e-08
NFKBIZ	-0.899719	1.17e-26
DBI	-0.879492	2.09e-34
MSTRG.21964	-0.871724	5.4e-08
APOLD1	-0.867869	0.00453053
AL358472.6	-0.853926	0.0227881
CEP19	-0.845504	1.6e-08
C6orf141	-0.842444	4.3e-14
RSAD1	-0.839893	4.84e-48
JUND	-0.817563	1.89e-29
MSTRG.14841	-0.81684	4.71e-06
AC013489.1	-0.804129	0.00537289
C2orf16	-0.800735	0.013858
PRR5-ARHGAP8	-0.800644	0.0412223
SPX	-0.799817	0.00147498
MSTRG.21934	-0.794737	0.00507124
EHF	-0.757878	0.0169627
MATR3	-0.741173	0.0498619
MSTRG.13228	-0.729577	3.5e-05
ZC3H12A	-0.726125	3.86e-23
GPR157	-0.72513	5.08e-21
MSTRG.8784	-0.71856	1.26e-11
SDC4	-0.715909	7.04e-06
TUBE1	-0.714061	4.29e-21
KCNN3	-0.707623	0.00511273
MSTRG.9138	-0.707234	0.0479507
GP1BB	-0.706309	0.0284314
ACSM3	-0.703854	6.73e-09
MSTRG.13232	-0.701961	6.48e-05
MSTRG.19472	-0.701236	0.00087577
C3	-0.697124	0.00129339
DDIT4	-0.693335	2.75e-05
ST6GALNAC3	-0.690292	0.00371972
ARL6IP1	-0.686969	4.85e-64
ARL14EPL	-0.682288	9.06e-10
CHAC1	-0.681224	0.0119346
PLAU	-0.678798	4.38e-07
USP12	-0.675403	1.25e-41
MSTRG.1347	-0.672055	0.00598317
BCL3	-0.669865	3.58e-09
MSTRG.3321	-0.669582	0.00161577
PIM1	-0.668626	5.61e-13
TMEM269	-0.659378	0.0371638
HDAC9	-0.658997	3.72e-08
TNFRSF9	-0.657133	2.96e-06
MSTRG.178	-0.652225	0.00981184
MSTRG.23072	-0.65152	0.000311244
TESK2	-0.650176	3.18e-05
RPL17-C18orf32	-0.643948	0.0111982
DRD1	-0.642026	6.43e-05
PDK4	-0.639229	0.0018475
APLF	-0.639209	0.000611169
DUSP5	-0.634612	2.38e-05
SMTNL2	-0.631476	0.00113895
KRT80	-0.627413	2.11e-10
PTGS2	-0.625207	0.000300721
ZC3H6	-0.62434	1.11e-08
NFKBIA	-0.623733	1.1e-17
MSTRG.13194	-0.622548	0.00633201
MAST4	-0.621135	0.000662782
OR2A4	-0.618545	0.00659146
CFAP57	-0.616421	0.0320839
EGF	-0.615359	0.0303143
DPYD	-0.6148	0.00502316
FAM220A	-0.614516	5.15e-14
MSTRG.9834	-0.608765	0.0163163
SSBP2	-0.607172	0.00872915
AC009879.3	-0.606405	0.0293875
IGSF1	-0.605602	0.00244901
MSTRG.18504	-0.605526	0.0188985
LVRN	-0.603749	0.0108048
AC138894.1	-0.603291	0.00948959
MSTRG.662	-0.602922	0.0391122
CCND1	-0.602878	9.25e-71
LRRIQ1	-0.601628	0.0373521
EPB41	-0.598017	0.0471937
UBALD2	-0.597204	1.31e-12
ZBTB22	-0.593541	3.02e-08
GCOM1	-0.593426	2.79e-05
INSR	-0.592942	6.25e-24
ELF3	-0.592794	9e-23
HMCN1	-0.59179	0.0203996
EGR3	0.591491	5.66e-06
MSTRG.13271	0.594721	8.22e-12
MSTRG.15315	0.59544	0.0111302
AXIN2	0.599341	6.96e-12
MSTRG.9139	0.600655	0.00510451
AC011511.1	0.601033	0.0103048
MSTRG.8655	0.603678	0.0107565
KLK10	0.615625	2.94e-10
TGM2	0.626919	1.56e-22
MSTRG.18308	0.628665	0.00718253
ZNF804A	0.631962	4.09e-10
CASTOR1	0.633024	0.00164292
TRIM74	0.636706	0.0148387
KLK6	0.642501	7.98e-16
MSTRG.30	0.644316	0.00541915
NPIPA3	0.650401	0.0120293
ENSG00000285437	0.655506	0.000180524
GPD1	0.66437	0.00032239
AC010547.4	0.676997	4.05e-06
MINDY1	0.682971	0.0037767
MSLNL	0.687584	0.000517561
MSTRG.8617	0.690457	0.00065636
AC008397.2	0.699314	0.0227874
MSTRG.18373	0.706106	0.0338154
SRCAP	0.72264	1.14e-06
AC009690.1	0.723869	0.0183836
SLC16A6	0.723879	2.06e-22
DHRS3	0.729987	8.62e-08
MSTRG.4885	0.730141	0.00896104
ZCCHC12	0.753284	0.000530779
MSTRG.9162	0.757996	1.78e-05
SNAI2	0.764857	0.00606326
AC040162.1	0.768023	0.000652115
CACNA1D	0.768762	0.000870316
DPEP1	0.77737	0.000694795
AL662899.2	0.780692	0.0456403
MSTRG.8507	0.789569	0.0385221
CXCR4	0.81186	0.00484854
STIMATE-MUSTN1	0.814889	0.0106054
SUSD2	0.825128	3.04e-35
TUBA8	0.826233	0.00596817
POLN	0.840263	0.00382649
CD160	0.845803	0.0262887
AL358113.1	0.922226	0.0376206
ID2	0.93378	1.17e-67
MSTRG.8083	1.15207	5.38e-11
AC069288.1	1.18512	2.4e-06
ENSG00000015479	1.42067	0.0227619
PTGES3L-AARSD1	1.79195	0.000349822
AL136295.1	5.14466	0.0439665
