# Supplementary material for: ABLIM1, a novel ubiquitin E3 ligase, promotes growth and metastasis of colorectal cancer through targeting IĸBα ubiquitination and activating NF-ĸB signaling
Source: Cell Death Differ. 2024 Jan 16;31(2):203–16. doi: 10.1038/s41418-024-01256-y (PMC10850134; doi:10.1038/s41418-024-01256-y)
Supplement: Supplementary file 3 — Supplementary Table S2 primer sequences [file 41418_2024_1256_MOESM3_ESM.xlsx]

## Sheet: Sheet1
Primer name	Primer sequence(5' to 3')
h-BIRC3-F	TTTCCGTGGCTCTTATTCAAACT
h-BIRC3-R	GCACAGTGGTAGGAACTTCTCAT
h-TNFAIP3-F	TCCTCAGGCTTTGTATTTGAGC
h-TNFAIP3-R	TGTGTATCGGTGCATGGTTTTA
h-CXCL3-F	CGCCCAAACCGAAGTCATAG
h-CXCL3-R	GCTCCCCTTGTTCAGTATCTTTT
h-CXCL8-F	ACTGAGAGTGATTGAGAGTGGAC
h-CXCL8-R	AACCCTCTGCACCCAGTTTTC
h-PLAU-F	GGGAATGGTCACTTTTACCGAG
h-PLAU-R	GGGCATGGTACGTTTGCTG
h-PTGS2-F	TAAGTGCGATTGTACCCGGAC
h-PTGS2-R	TTTGTAGCCATAGTCAGCATTGT
h-NFKBIA-F	CTCCGAGACTTTCGAGGAAATAC
h-NFKBIA-R	GCCATTGTAGTTGGTAGCCTTCA
h-CXCL1-F	AGTCATAGCCACACTCAAGAATGG
h-CXCL1-R	GATGCAGGATTGAGGCAAGC
h-CXCL2-F	CTCAAGAATGGGCAGAAAGC
h-CXCL2-R	AAACACATTAGGCGCAATCC
h-CCL20-F	GCGCAAATCCAAAACAGACT
h-CCL20-R	CAAGTCCAGTGAGGCACAAA
h-ABLIM1-F	GATTTAGCAGCCATTCCGAAGG
h-ABLIM1-R	CCGAAGTGTAGAAAGGCTCATAG
h-18s-F	GCAATTATTCCCCATGAACG
h-18s-R	GGGACTTAATCAACGCAAGC
